# Supplementary material for: Robustness and resilience of computational deconvolution methods for bulk RNA sequencing data
Source: Brief Bioinform. 2025 Jun 12;26(3):bbaf264. doi: 10.1093/bib/bbaf264 (PMC12159287; doi:10.1093/bib/bbaf264)
Supplement: supplementary_Figures_bbaf264 [file supplementary_figures_bbaf264.zip]

Archive with 1 entries (1 files):
- supplementary_Figures_bbaf264.tex
