# Supplementary material for: Robustness and resilience of computational deconvolution methods for bulk RNA sequencing data
Source: Brief Bioinform. 2025 Jun 12;26(3):bbaf264. doi: 10.1093/bib/bbaf264 (PMC12159287; doi:10.1093/bib/bbaf264)
Supplement: supplementary_Figures_bbaf264 [file supplementary_figures_bbaf264.zip › supplementary_Figures_bbaf264.tex]

\documentclass{article}
\usepackage[utf8]{inputenc}
\usepackage{parskip}
\usepackage[textwidth=16cm]{geometry}
\usepackage{graphicx}
\usepackage{listings}
\usepackage{xcolor}
\usepackage{float}
\usepackage{pifont}
\usepackage{amsmath}
\usepackage{caption}
\usepackage{amsfonts}
\usepackage{natbib}
%Table-related commands
\usepackage{array}
\usepackage{adjustbox}
\usepackage{geometry}
\usepackage{amsmath}
\usepackage{array, booktabs, makecell}
\usepackage{siunitx, mhchem}
\usepackage{graphicx}
\usepackage{subcaption}
\usepackage{hyperref}
\setlength{\tabcolsep}{18pt}
\renewcommand{\arraystretch}{1.5}
%\usepackage{biblatex}
%\addbibresource{ref.bib} %Import the bibliography file


%New colors defined below
\definecolor{codegreen}{rgb}{0,0.6,0}
\definecolor{codegray}{rgb}{0.5,0.5,0.5}
\definecolor{codepurple}{rgb}{0.58,0,0.82}
\definecolor{backcolour}{rgb}{0.95,0.95,0.92}

%Code listing style named "mystyle"
\lstdefinestyle{mystyle}{
  backgroundcolor=\color{backcolour}, commentstyle=\color{codegreen},
  keywordstyle=\color{magenta},
  numberstyle=\tiny\color{codegray},
  stringstyle=\color{codepurple},
  basicstyle=\ttfamily\footnotesize,
  breakatwhitespace=false,         
  breaklines=true,                 
  captionpos=b,                    
  keepspaces=true,                 
  numbersep=5pt,                  
  showspaces=false,                
  showstringspaces=false,
  showtabs=false,                  
  tabsize=2
}

\title{Robustness and Resilience of Computational Deconvolution Methods for Bulk RNA Sequencing Data-Supplementary Figures}
\author{Su Xu, Duan Chen, Xue Wang, and Shaoyu Li$^*$}
\date{March 2025}

\begin{document}
\section{Supplementary Figures-Robustness}

\begin{figure}[H]
  \centering
  \includegraphics[width=0.75\textwidth]{figures/lbl.jpg}
  \caption{Comparison of estimated vs. actual cell proportions in pseudo-bulk samples from dataset GSE19830. Columns (left to right) represent small, medium, and large cellular composition variations. Rows (top to bottom) show results from MuSiC, CIBERSORTx, LinSeed, and GS-NMF. Colors indicate liver (red), brain (green), and lung (blue) proportions.}
  \label{fig:lbl}
\end{figure}


\begin{figure}[H]
  \centering
  \includegraphics[width=0.8\textwidth]{figures/lm22.jpg}
  \caption{Comparison of estimated vs. actual cell proportions in pseudo-bulk samples from dataset LM22. Columns (left to right) represent small, medium, and large cellular composition variations. Rows (top to bottom) shows results from: MuSiC, CIBERSORTx, LinSeed, and GS-NMF. Colors indicate B cells (red), T cells (gold), NK cells (green), Macrophages (cyan), Dendritic cells (blue), and Mast cells (magenta).}
  \label{fig:lm22}
\end{figure}


\begin{figure}[H]
  \centering
  \includegraphics[width=0.8\textwidth]{figures/t2d.jpg}
  \caption{Comparison of estimated vs. actual cell proportions in pseudo-bulk samples from dataset GSE81608. Columns (left to right) represent small, medium, and large cellular composition variation. Rows (top to bottom) shows results from: MuSiC, CIBERSORTx, LinSeed, and GS-NMF. Colors indicate beta (red), alpha (green), delta (cyan), and gamma (purple).}
  \label{fig:t2d}
\end{figure}


\section{Supplementary Figures-Mean Shifting}
\begin{figure}[H]
  \centering
  \includegraphics[width=0.8\textwidth]{figures/lblrsmean.jpg}
  \caption{Estimated vs. true cell-type proportions for dataset GSE19830 under mean shifting conditions. Columns (left to right) represent 10\%, 30\%, 50\%, and 70\% mean shifts. Rows (top to bottom) are method: MuSiC, CIBERSORTx, Linseed, and GS-NMF. Colors indicate distinct cell types: liver (red), brain (green), and lung (blue).}
  \label{fig:lblrsmean}
  \end{figure}


\begin{figure}[H]
  \centering
  \includegraphics[width=0.8\textwidth]{figures/lm22rsmean.jpg}
  \caption{Estimated vs. actual cell-type proportions for dataset LM22 under mean shifting conditions. Columns (left to right) represent 10\%, 30\%, 50\%, and 70\% mean shifts. Rows (top to bottom) are method: MuSiC, CIBERSORTx, Linseed, and GS-NMF.  Colors represent different cell types: B cells (red), T cells (gold), NK cells (green), Macrophages (cyan), Dendritic cells (blue), and Mast cells (magenta).}
  \label{fig:lm22rsmean}
\end{figure}


\begin{figure}[H]
  \centering
  \includegraphics[width=0.8\textwidth]{figures/t2drsmean.jpg}
  \caption{Estimated vs. actual cell-type proportions for dataset GSE81608 under mean shifting conditions. Columns (left to right) represent 10\%, 30\%, 50\%, and 70\% mean shifts. Rows (top to bottom) are method: MuSiC, CIBERSORTx, Linseed, and GS-NMF.  Colors represent different cell types: beta (red), alpha (green), delta (cyan), and gamma (purple).}
  \label{fig:t2drsmean}
\end{figure}


\begin{figure}[H]
  \centering
  \includegraphics[width=0.8\textwidth]{figures/hbrsmean.jpg}
  \caption{Estimated vs. actual cell-type proportions for dataset GSE67835 under mean shifting conditions. Columns (left to right) represent 10\%, 30\%, 50\%, and 70\% mean shifts. Rows (top to bottom) are method: MuSiC, CIBERSORTx, Linseed, and GS-NMF. Colors represent different cell types: astrocytes (red), endothelial (gold), microglia (green), neurons (blue), and oligodendrocytes (magenta).}
  \label{fig:hbrsmean}
\end{figure}


\section{Supplementary Figures-Factoring}

\begin{figure}[H]
  \centering
  \includegraphics[width=0.8\textwidth]{figures/lblrsfactor.jpg}
  \caption{Estimated vs. true cell-type proportions for dataset GSE19830 under factoring scenarios.Columns (left to right) represent factoring values of 1.2, 1.8, 0.8, and 0.4. Rows (top to bottom) indicate deconvolution method: MuSiC, CIBERSORTx, LinSeed, and GS-NMF. Colors indicate distinct cell types: liver (red), brain (green), and lung (blue).}
  \label{fig:lblrsfactor}
\end{figure}


\begin{figure}[H]
  \centering
  \includegraphics[width=0.8\textwidth]{figures/lm22rsfactor.jpg}
  \caption{Estimated vs. true cell-type proportions for dataset LM22 under factoring scenarios.Columns (left to right) represent factoring values of 1.2, 1.8, 0.8, and 0.4. Rows (top to bottom) indicate deconvolution method: MuSiC, CIBERSORTx, LinSeed, and GS-NMF. Colors represent different cell types: B cells (red), T cells (gold), NK cells (green), Macrophages (cyan), Dendritic cells (blue), and Mast cells (magenta)).}
  \label{fig:lm22rsfactor}
\end{figure}


\begin{figure}[H]
  \centering
  \includegraphics[width=0.8\textwidth]{figures/t2drsfactor.jpg}
  \caption{Estimated vs. true cell-type proportions for dataset GSE81608 under factoring scenarios.Columns (left to right) represent factoring values of 1.2, 1.8, 0.8, and 0.4. Rows (top to bottom) indicate deconvolution method: MuSiC, CIBERSORTx, LinSeed, and GS-NMF.  Colors represent different cell types: beta (red), alpha (green), delta (cyan), and gamma (purple).}
  \label{fig:t2drsfactor}
\end{figure}


\begin{figure}[H]
  \centering
  \includegraphics[width=0.8\textwidth]{figures/hbrsfactor.jpg}
  \caption{Estimated vs. true cell-type proportions for dataset GSE67835 under factoring scenarios.Columns (left to right) represent factoring values of 1.2, 1.8, 0.8, and 0.4. Rows (top to bottom) indicate deconvolution method: MuSiC, CIBERSORTx, LinSeed, and GS-NMF.  Colors represent different cell types: astrocytes (red), endothelial (gold), microglia (green), neurons (blue), and oligodendrocytes (magenta).}
  \label{fig:hbrsfactor}
\end{figure}

\section{Supplementary Figures-Truncation}
\begin{figure}[H]
  \centering
  \includegraphics[width=0.75\linewidth]{figures/lblrstru.jpg}
  \caption{Estimated vs. true cell-type proportions for dataset GSE19830 under different truncation scenarios. Columns (left to right) represent truncation of the top 10\%, bottom 10\%, and the original dataset. Rows (top to bottom) indicate deconvolution method: MuSiC, CIBERSORTx, LinSeed, and GS-NMF.  Colors represent different cell types: liver (red), brain (green), and lung (blue).}
  \label{fig:lblrstru}
\end{figure}


\begin{figure}[H]
  \centering
  \includegraphics[width=0.8\linewidth]{figures/lm22rstru.jpg}
  \caption{Estimated vs. true cell-type proportions for dataset LM22 under different truncation scenarios. Columns (left to right) represent truncation of the top 10\%, bottom 10\%, and the original dataset. Rows (top to bottom) indicate deconvolution method: MuSiC, CIBERSORTx, LinSeed, and GS-NMF.  Colors represent different cell types: B cells (red), T cells (gold), NK cells (green), Macrophages (cyan), Dendritic cells (blue), and Mast cells (magenta).}
  \label{fig:lm22rstru}
\end{figure}


\begin{figure}[H]
  \centering
  \includegraphics[width=0.8\linewidth]{figures/t2drstru.jpg}
  \caption{Estimated vs. true cell-type proportions for dataset GSE81608 under different truncation scenarios. Columns (left to right) represent truncation of the top 10\%, bottom 10\%, and the original dataset.  Rows (top to bottom) indicate deconvolution method: MuSiC, CIBERSORTx, LinSeed, and GS-NMF. Colors represent different cell types: beta (red), alpha (green), delta (cyan), and gamma (purple).}
  \label{fig:t2drstru}
\end{figure}


\begin{figure}[H]
  \centering
  \includegraphics[width=0.8\linewidth]{figures/hbrstru.jpg}
  \caption{Estimated vs. actual cell-type proportions for dataset GSE67835 under different truncation scenarios.Columns (left to right) represent truncation of the top 10\%, bottom 10\%, and the original dataset. Rows (top to bottom) indicate deconvolution method: MuSiC, CIBERSORTx, LinSeed, and GS-NMF. Different colors represent different cell types: astrocytes (red), endothelial (gold), microglia (green), neurons (blue), and oligodendrocytes (magenta).}
  \label{fig:hbrstru}
\end{figure}


\end{document}
